# Supplementary material for: Synthesis, Structure and Cytotoxic Properties of Copper(II) Complexes of 2-Iminocoumarins Bearing a 1,3,5-Triazine or Benzoxazole/Benzothiazole Moiety
Source: Molecules. 2022 Oct 22;27(21):7155. doi: 10.3390/molecules27217155 (PMC9659224; doi:10.3390/molecules27217155)
Supplement: Supplementary file 1 [file molecules-27-07155-s001.zip]

Archive with 4 entries (4 files):
- checkcif-comound_2h_rev.pdf
- checkcif-compound_2f_rev.pdf
- checkcif-compound_2g_rev.pdf
- checkcif-compound_6c_rev.pdf
